# Supplementary material for: Flame Inhibition and Charring Effect of Aromatic Polyimide and Aluminum Diethylphosphinate in Polyamide 6
Source: Polymers (Basel). 2019 Jan 5;11(1):74. doi: 10.3390/polym11010074 (PMC6402001; doi:10.3390/polym11010074)
Supplement: Supplementary file 1 [file polymers-11-00074-s001.zip]

Archive with 3 entries (2 files):
- supporting information/Fig. S1 FTIR spectrum of API.tif
- supporting information/Fig. S2 Solid-state 13C NMR spectrum of API.tif
- supporting information/
